# Supplementary material for: Expression of concern: Compensatory increase of transglutaminase 2 is responsible for resistance to mTOR inhibitor treatment
Source: PLoS One. 2020 Jan 15;15(1):e0227851. doi: 10.1371/journal.pone.0227851 (PMC6961868; doi:10.1371/journal.pone.0227851)
Supplement: S2 File — (XLSX) [file pone.0227851.s002.xlsx]

## Sheet: First try
MCF7 cells	2.5 million cells		Two flanks
	vehicle control (n=5; 10% DMSO i.p.)				KCC009 (n=5; 50 mg/kg/day in 10% DMSO i.p.)
	rapamycin (n=5; 1 mg/kg/day i.p.)				Combination (n=5; 1 mg/kg/day and 50 mg/kg/day, respectively, i.p.).
Week 0									Week 3									Week 6
Control	Body weight	Left			Right				Control	Body weight	Left			Right				Control	Body weight	Left			Right
1	22.4	3.5	3.25	9.24219	3.62	3.26	9.61798		1	22.2	9.58	7.58	137.608	7.56	6.56	81.3335		1	23.2	15.25	10.25	400.551	14.62	9.56	334.044
2	22.1	4.25	3.25	11.2227	4.52	3.69	15.3862		2	22	10.25	6.14	96.6052	6.56	7.58	94.2285		2	22.2	14.69	9.56	335.643	12.45	10.25	327.007
3	20.1	4.69	2.54	7.5645	6.35	3.54	19.8939		3	20.3	12.56	4.59	66.1538	10.45	6.95	126.19		3	20.9	17.36	9.87	422.789	17.22	13.6	796.253
4	20.4	5.69	5.12	37.29	4.11	3.99	16.3579		4	20.8	10.23	9.68	239.644	9.99	7.15	127.678		4	21.4	11.45	10.25	300.741	14.33	10.47	392.717
5	19.8	3.25	2.14	3.72093	3.26	3.02	7.43313		5	19.4	7.86	4.56	40.8594	11.22	10.22	292.978		5	20.1	11.45	8.66	214.675	12.09	9.51	273.355
Rapamycin	Body weight	Left			Right				Rapamycin	Body weight	Left			Right				Rapamycin	Body weight	Left			Right
1	21.2	4.25	3.22	11.0164	3.65	3.25	9.63828		1	21.6	4.65	3.65	15.4874	5.59	4.58	29.3145		1	21.9	8.98	6.25	87.6953	14.26	8.95	285.565
2	20.2	6.68	4.56	34.7253	4.59	3.65	15.2876		2	20.9	5.25	4.56	27.2916	5.46	4.99	33.9886		2	21.4	12.25	7.63	178.289	12.69	10.56	353.777
3	20.8	4.11	3.22	10.6535	7.88	5.22	53.6793		3	21.2	3.25	3.56	10.2973	6.95	5.87	59.8689		3	21	13.25	9.14	276.725	11.45	10.55	318.603
4	19.6	3.12	2.14	3.57209	5.62	3.69	19.1306		4	20.1	6.54	6.05	59.8451	4.56	3.97	17.9674		4	19.4	9.56	4.25	43.1694	9.52	7.56	136.026
5	22.3	7.69	6.95	92.8616	6.23	4.11	26.3094		5	22	6.59	5.23	45.0639	6.2	5.88	53.5903		5	22.9	7.88	7.01	96.806	8.59	7.46	119.512
KCC009	Body weight	Left			Right				KCC009	Body weight	Left			Right				KCC009	Body weight	Left			Right
1	22.5	5.25	2.36	7.3101	4.25	3.25	11.2227		1	22	10.25	10.11	261.919	10.22	9.56	233.511		1	22.9	10.52	9.25	225.029	15.62	14.55	826.698
2	21.4	6.35	3.32	17.4981	6.23	3.65	20.7498		2	21.7	6.35	5.98	56.7696	9.56	8.52	173.491		2	21.9	13.35	9.64	310.153	13.52	10.25	355.111
3	20.1	7.58	5.65	60.4931	4	4	16		3	20.9	7.85	6.79	90.4793	6.55	5.36	47.0447		3	19.8	10.45	10.25	274.476	14.62	9.36	320.213
4	19.6	3.26	3.21	8.39784	6.33	5.33	44.9571		4	21	9.62	8.75	184.133	8.23	7.25	108.147		4	20.4	10.65	9.56	243.335	10.26	9.66	239.355
5	20.7	4.55	4.05	18.6578	3.98	3.95	15.5245		5	21.2	12.45	10.25	327.007	9.78	5.62	77.2239		5	21.4	16.32	10.22	426.149	13.56	10.25	356.162
Combination	Body weight	Left			Right				Combination	Body weight	Left			Right				Combination	Body weight	Left			Right
1	20.4	4.56	3.58	14.6107	4.95	4.55	25.6193		1	20.9	6.52	5.96	57.9002	6.25	5.66	50.0556		1	21.4	6.22	4.65	33.623	10.24	9.56	233.968
2	21.5	6.58	5.69	53.2587	4.79	4.62	25.5599		2	22.5	4.98	4.78	28.4463	6.95	5.87	59.8689		2	21.6	6.45	5.89	55.941	13.25	10.25	348.02
3	19.7	5.24	5.21	35.5588	5.62	4.97	34.7048		3	20.4	5.06	4.69	27.8251	5.47	5.24	37.5483		3	22.4	9.56	5.78	79.8461	9.65	7.86	149.043
4	19.9	3.29	3.04	7.60122	4.33	3.62	14.1855		4	20.4	6.69	4.69	36.7885	6.47	5.67	52.0008		4	19.5	12.03	10.56	335.377	5.68	4.28	26.0121
5	22.3	6.54	5.68	52.749	7.89	6.87	93.0959		5	23.1	6.25	5.95	55.3164	5.62	4.23	25.1395		5	22.4	8.89	5.99	79.7435	5.49	4.22	24.442
	Week 0	Week 3	Week 6			Week 0	Week 3	Week 6			Week 0	Week 3	Week 6			Week 0	Week 3	Week 6
Control	9.24219	137.608	400.551		Rapamycin	11.0164	15.4874	87.6953		KCC009	7.3101	261.919	225.029		Combination	14.6107	57.9002	33.623
	11.2227	96.6052	335.643			34.7253	27.2916	178.289			17.4981	56.7696	310.153			53.2587	28.4463	55.941
	7.5645	66.1538	422.789			10.6535	10.2973	276.725			60.4931	90.4793	274.476			35.5588	27.8251	79.8461
	37.29	239.644	300.741			3.57209	59.8451	43.1694			8.39784	184.133	243.335			7.60122	36.7885	335.377
	3.72093	40.8594	214.675			92.8616	45.0639	96.806			18.6578	327.007	426.149			52.749	55.3164	79.7435
	9.61798	81.3335	334.044			9.63828	29.3145	285.565			11.2227	233.511	826.698			25.6193	50.0556	233.968
	15.3862	94.2285	327.007			15.2876	33.9886	353.777			20.7498	173.491	355.111			25.5599	59.8689	348.02
	19.8939	126.19	796.253			53.6793	59.8689	318.603			16	47.0447	320.213			34.7048	37.5483	149.043
	16.3579	127.678	392.717			19.1306	17.9674	136.026			44.9571	108.147	239.355			14.1855	52.0008	26.0121
	7.43313	292.978	273.355			26.3094	53.5903	119.512			15.5245	77.2239	356.162			93.0959	25.1395	24.442
Average	13.7729	130.328	379.777			27.6874	35.2715	189.617			22.0811	155.972	357.668			35.6944	43.089	136.602
SD	9.56776	78.4898	159.009			27.2377	18.4262	109.921			17.1159	95.4951	176.362			25.3769	13.4097	125.706
SEM	3.02559	24.8207	50.2832			8.61333	5.82688	34.7601			5.41252	30.1982	55.7706			8.02488	4.24052	39.7518
Table Analyzed	First try
Two-way ANOVA
Source of Variation	% of total variation	P value
Interaction	9.56	0.0001
Time	10.85	< 0.0001
Row Factor	45.77	< 0.0001
Source of Variation	P value summary	Significant?
Interaction	***	Yes
Time	***	Yes
Row Factor	***	Yes
Source of Variation	Df	Sum-of-squares	Mean square	F
Interaction	6	259300	43210	5.092
Time	3	294200	98080	11.56
Row Factor	2	1241000	620500	73.11
Residual	108	916600	8487
Number of missing values	0
Bonferroni posttests
Control vs Rapamycin
Row Factor	Control	Rapamycin	Difference	95% CI of diff.
Week 0	13.77	27.69	13.91	-112.2 to 140.1
Week 3	130.3	35.27	-95.06	-221.2 to 31.08
Week 6	379.8	189.6	-190.2	-316.3 to -64.02
Row Factor	Difference	t	P value	Summary
Week 0	13.91	0.3377	P > 0.05	ns
Week 3	-95.06	2.307	P > 0.05	ns
Week 6	-190.2	4.616	P<0.001	***
Control vs KCC009
Row Factor	Control	KCC009	Difference	95% CI of diff.
Week 0	13.77	22.08	8.308	-117.8 to 134.4
Week 3	130.3	156	25.64	-100.5 to 151.8
Week 6	379.8	357.7	-22.11	-148.2 to 104.0
Row Factor	Difference	t	P value	Summary
Week 0	8.308	0.2017	P > 0.05	ns
Week 3	25.64	0.6225	P > 0.05	ns
Week 6	-22.11	0.5366	P > 0.05	ns
Control vs Combination
Row Factor	Control	Combination	Difference	95% CI of diff.
Week 0	13.77	35.69	21.92	-104.2 to 148.1
Week 3	130.3	43.09	-87.24	-213.4 to 38.90
Week 6	379.8	136.6	-243.2	-369.3 to -117.0
Row Factor	Difference	t	P value	Summary
Week 0	21.92	0.5321	P > 0.05	ns
Week 3	-87.24	2.117	P > 0.05	ns
Week 6	-243.2	5.902	P<0.001	***
Rapamycin vs KCC009
Row Factor	Rapamycin	KCC009	Difference	95% CI of diff.
Week 0	27.69	22.08	-5.606	-131.7 to 120.5
Week 3	35.27	156	120.7	-5.437 to 246.8
Week 6	189.6	357.7	168.1	41.91 to 294.2
Row Factor	Difference	t	P value	Summary
Week 0	-5.606	0.1361	P > 0.05	ns
Week 3	120.7	2.93	P < 0.05	*
Week 6	168.1	4.079	P<0.001	***
Rapamycin vs Combination
Row Factor	Rapamycin	Combination	Difference	95% CI of diff.
Week 0	27.69	35.69	8.007	-118.1 to 134.1
Week 3	35.27	43.09	7.817	-118.3 to 134.0
Week 6	189.6	136.6	-53.02	-179.2 to 73.12
Row Factor	Difference	t	P value	Summary
Week 0	8.007	0.1943	P > 0.05	ns
Week 3	7.817	0.1897	P > 0.05	ns
Week 6	-53.02	1.287	P > 0.05	ns
KCC009 vs Combination
Row Factor	KCC009	Combination	Difference	95% CI of diff.
Week 0	22.08	35.69	13.61	-112.5 to 139.8
Week 3	156	43.09	-112.9	-239.0 to 13.25
Week 6	357.7	136.6	-221.1	-347.2 to -94.93
Row Factor	Difference	t	P value	Summary
Week 0	13.61	0.3304	P > 0.05	ns
Week 3	-112.9	2.74	P < 0.05	*
Week 6	-221.1	5.366	P<0.001	***

## Sheet: Second try
MCF7 cells	1 million cells		Two flanks
	vehicle control (n=5; 10% DMSO i.p.)				KCC009 (n=5; 50 mg/kg/day in 10% DMSO i.p.)
	rapamycin (n=5; 1 mg/kg/day i.p.)				Combination (n=5; 1 mg/kg/day and 50 mg/kg/day, respectively, i.p.).
Week 0									Week 3									Week 5									Week 7
Control	Body weight	Left			Right				Control	Body weight	Left			Right				Control	Body weight	Left			Right				Control	Body weight	Left			Right
1	19.73	6.53	4.39	31.4617	7.7	6.2	73.997		1	19.97	10.2	6.89	121.054	8.38	7.31	111.949		1	20.59	11.56	8.64	215.737	14.86	9.22	315.806		1	21.5	14.79	12.47	574.965	16.58	12.94	694.054
2	21.41	6.33	4.8	36.4608	5.59	5.48	41.9675		2	21.55	9.37	9.12	194.836	6.08	5.25	41.895		2	21.88	10.68	10.57	298.305	10.78	7.66	158.131		2	22.17	13.33	13.63	619.102	13.54	12.46	525.527
3	19.6	6.53	4.66	35.4507	4.88	3.24	12.8071		3	20.35	8.9	5.21	60.3956	9.21	5.47	68.8929		3	20.07	12.37	7.58	177.684	14.97	6.31	149.012		3	19.13	16.46	12.12	604.47	14.26	12.86	589.578
4	19.63	4.19	3.91	16.0143	6.85	3.71	23.571		4	20.13	7.16	6.94	86.2128	5.15	5.78	43.0133		4	20.47	9.59	9.33	208.7	9.29	10.26	244.484		4	20	17.81	12.86	736.353	17.47	13.24	765.612
5	19.85	4.33	4.14	18.5536	4.21	4.04	17.1785		5	20.23	8.32	7.15	106.335	6.45	6.85	75.6625		5	21.48	13.9	5.49	104.737	10.36	7.73	154.76		5	21.01	16.41	9.92	403.712	16.86	9.42	374.024
Rapamycin	Body weight	Left			Right				Rapamycin	Body weight	Left			Right				Rapamycin	Body weight	Left			Right				Rapamycin	Body weight	Left			Right
1	20.74	4.41	3.9	16.769	4.91	4.4	23.7644		1	20.51	6.1	5.56	47.1432	6.54	5.24	44.8932		1	21.87	10.5	7.13	133.447	10.76	6.5	113.653		1	22.96	8.47	7.66	124.246	10.44	8.11	171.665
2	19.24	4.54	3.16	11.3337	6.66	4.45	32.9712		2	21.01	8.96	6.95	108.198	8.1	5.7	65.7922		2	21.26	9.47	5.59	73.9799	8.35	8.17	139.338		2	21.08	14.77	10.1	376.672	14.14	7.82	216.174
3	21.32	6.95	5.58	54.0995	7.56	3.18	19.1124		3	20.91	6.36	6.02	57.6222	5.86	4.26	26.5862		3	22.15	10.2	6.23	98.9729	8.31	7.55	118.423		3	22.08	10.16	7.8	154.534	9.74	8.46	174.277
4	19.55	7.32	7.11	92.5103	4.44	4.61	23.5898		4	20.46	7.84	6.29	77.5456	8.11	7.33	108.935		4	20.8	8.61	6.51	91.2232	10.82	5.45	80.3453		4	21.21	8.52	6.53	90.8251	15.72	11.63	531.56
5	19.85	7.65	7.4	104.729	6.45	3.36	18.2045		5	20.49	8.85	8.24	150.223	9.6	5.31	67.6706		5	21.73	10.12	5.93	88.9672	10.34	5.93	90.9013		5	22.47	11.48	8.65	214.741	12.53	7.05	155.693
KCC009	Body weight	Left			Right				KCC009	Body weight	Left			Right				KCC009	Body weight	Left			Right				KCC009	Body weight	Left			Right
1	21.8	5.27	4.81	30.4818	7.35	4.49	37.0442		1	21.46	10.88	9.98	270.913	9.95	5.03	62.936		1	21.26	11.97	9.33	260.494	11.34	10.56	316.141		1	21.41	15.26	15.2	881.418	17.01	10.79	495.093
2	19.58	4.28	3.46	12.8096	4.28	3.29	11.5818		2	20.32	7.31	6.13	68.6718	7.81	5.88	67.5065		2	20.07	8.46	8.82	164.531	10.61	7.42	146.037		2	21.93	14.59	13.34	649.093	15.88	14.13	792.638
3	19.97	4.51	4.47	22.5285	5.33	5.22	36.3085		3	20.4	10.14	5.04	64.3931	9.05	8.3	155.864		3	21.88	11.62	8.22	196.286	9.4	10.86	277.158		3	21.25	10.29	14.73	558.163	14.51	8.71	275.197
4	22.69	7.79	6.78	89.5235	4.77	3.93	18.418		4	23.54	7.51	7.11	94.9116	8.73	7.66	128.059		4	23.3	9.09	10.72	261.152	9.12	8.59	168.237		4	22.95	17.75	11.88	626.284	14.95	8.09	244.612
5	20.97	5.71	6.44	59.2036	6.77	4.99	42.1434		5	21.86	7.7	5.02	48.5108	8.56	8.07	139.367		5	21.85	12.85	7.93	202.018	9.92	7.76	149.34		5	21.58	11.64	9.04	237.81	12.87	11.73	442.705
Combination	Body weight	Left			Right				Combination	Body weight	Left			Right				Combination	Body weight	Left			Right				Combination	Body weight	Left			Right
1	19.07	6.7	6.09	62.1226	7.05	3.11	17.0471		1	19.8	7.27	7.03	89.8225	7.83	7.29	104.03		1	20.82	10.27	8.9	203.372	8.56	6.76	97.7929		1	20.7	10.24	9.11	212.46	8.91	6.28	87.849
2	22.56	7.39	6.73	83.6786	5.9	4.85	34.6957		2	22.11	5.23	6.69	58.5186	6.41	5.88	55.4055		2	22.9	6.23	5.12	40.8289	9	5.52	68.5584		2	21.16	6.58	5.76	54.5772	9.11	7.93	143.22
3	21.72	6.75	3.33	18.7125	7.98	6.66	88.4894		3	22.11	7.07	5.76	58.6414	7.38	6.17	70.2371		3	22.88	5.14	4.41	24.9908	5.4	4.44	26.6134		3	22.82	5.05	4.58	26.4827	6.46	5.83	54.8921
4	22.68	4.27	3.61	13.9118	4.28	3.44	12.662		4	22.73	6.15	6.07	56.649	5.34	5.16	35.5452		4	22.27	11.6	8.51	210.018	11.27	9.91	276.701		4	23.26	13.73	9.51	310.436	13.97	10.48	383.583
5	23.74	6.07	5.55	46.7428	7.03	3.79	25.2449		5	24.39	7.46	7.01	91.6463	7.9	6.33	79.1361		5	23.84	7.99	5.65	63.7652	7.44	5.41	54.4387		5	23.05	9.37	7.01	115.111	6.66	4.37	31.7963
	Week 0	Week 3	Week 5	Week 7
Control	31.4617	121.054	215.737	574.965		Rapamycin	16.769	47.1432	133.447	124.246		KCC009	30.4818	270.913	260.494	881.418		Combination	62.1226	89.8225	203.372	212.46
	36.4608	194.836	298.305	619.102			11.3337	108.198	73.9799	376.672			12.8096	68.6718	164.531	649.093			83.6786	58.5186	40.8289	54.5772
	35.4507	60.3956	177.684	604.47			54.0995	57.6222	98.9729	154.534			22.5285	64.3931	196.286	558.163			18.7125	58.6414	24.9908	26.4827
	16.0143	86.2128	208.7	736.353			92.5103	77.5456	91.2232	90.8251			89.5235	94.9116	261.152	626.284			13.9118	56.649	210.018	310.436
	18.5536	106.335	104.737	403.712			104.729	150.223	88.9672	214.741			59.2036	48.5108	202.018	237.81			46.7428	91.6463	63.7652	115.111
	73.997	111.949	315.806	694.054			23.7644	44.8932	113.653	171.665			37.0442	62.936	316.141	495.093			17.0471	104.03	97.7929	87.849
	41.9675	41.895	158.131	525.527			32.9712	65.7922	139.338	216.174			11.5818	67.5065	146.037	792.638			34.6957	55.4055	68.5584	143.22
	12.8071	68.8929	149.012	589.578			19.1124	26.5862	118.423	174.277			36.3085	155.864	277.158	275.197			88.4894	70.2371	26.6134	54.8921
	23.571	43.0133	244.484	765.612			23.5898	108.935	80.3453	531.56			18.418	128.059	168.237	244.612			12.662	35.5452	276.701	383.583
	17.1785	75.6625	154.76	374.024			18.2045	67.6706	90.9013	155.693			42.1434	139.367	149.34	442.705			25.2449	79.1361	54.4387	31.7963
Average	30.7462	91.0246	202.736	588.74			39.7083	75.461	102.925	221.039			36.0043	110.113	214.139	520.301			40.3307	69.9631	106.708	142.041
SD	18.1809	45.6517	67.7208	129.038			33.3335	37.0936	22.2421	133.479			23.7982	67.4967	60.1898	225.182			28.7646	20.9291	89.7271	122.961
SEM	5.74932	14.4363	21.4152	40.8055			10.541	11.73	7.03355	42.2098			7.52566	21.3443	19.0337	71.2089			9.09617	6.61836	28.3742	38.8836
Table Analyzed	Second try
Two-way ANOVA
Source of Variation	% of total variation	P value
Interaction	17.74	< 0.0001
Time	11.93	< 0.0001
Row Factor	48.44	< 0.0001
Source of Variation	P value summary	Significant?
Interaction	***	Yes
Time	***	Yes
Row Factor	***	Yes
Source of Variation	Df	Sum-of-squares	Mean square	F
Interaction	9	935300	103900	12.96
Time	3	628900	209600	26.14
Row Factor	3	2554000	851400	106.1
Residual	144	1155000	8021
Number of missing values	0
Bonferroni posttests
Control vs Rapamycin
Row Factor	Control	Rapamycin	Difference	95% CI of diff.
Week 0	30.75	39.71	8.962	-116.6 to 134.5
Week 3	91.02	75.46	-15.56	-141.1 to 110.0
Week 5	202.7	102.9	-99.81	-225.4 to 25.75
Week 7	588.7	221	-367.7	-493.3 to -242.1
Row Factor	Difference	t	P value	Summary
Week 0	8.962	0.2238	P > 0.05	ns
Week 3	-15.56	0.3886	P > 0.05	ns
Week 5	-99.81	2.492	P > 0.05	ns
Week 7	-367.7	9.18	P<0.001	***
Control vs KCC009
Row Factor	Control	KCC009	Difference	95% CI of diff.
Week 0	30.75	36	5.258	-120.3 to 130.8
Week 3	91.02	110.1	19.09	-106.5 to 144.7
Week 5	202.7	214.1	11.4	-114.2 to 137.0
Week 7	588.7	520.3	-68.44	-194.0 to 57.13
Row Factor	Difference	t	P value	Summary
Week 0	5.258	0.1313	P > 0.05	ns
Week 3	19.09	0.4766	P > 0.05	ns
Week 5	11.4	0.2847	P > 0.05	ns
Week 7	-68.44	1.709	P > 0.05	ns
Control vs Combination
Row Factor	Control	Combination	Difference	95% CI of diff.
Week 0	30.75	40.33	9.585	-116.0 to 135.1
Week 3	91.02	69.96	-21.06	-146.6 to 104.5
Week 5	202.7	106.7	-96.03	-221.6 to 29.54
Week 7	588.7	142	-446.7	-572.3 to -321.1
Row Factor	Difference	t	P value	Summary
Week 0	9.585	0.2393	P > 0.05	ns
Week 3	-21.06	0.5258	P > 0.05	ns
Week 5	-96.03	2.398	P > 0.05	ns
Week 7	-446.7	11.15	P<0.001	***
Rapamycin vs KCC009
Row Factor	Rapamycin	KCC009	Difference	95% CI of diff.
Week 0	39.71	36	-3.704	-129.3 to 121.9
Week 3	75.46	110.1	34.65	-90.91 to 160.2
Week 5	102.9	214.1	111.2	-14.35 to 236.8
Week 7	221	520.3	299.3	173.7 to 424.8
Row Factor	Difference	t	P value	Summary
Week 0	-3.704	0.09248	P > 0.05	ns
Week 3	34.65	0.8652	P > 0.05	ns
Week 5	111.2	2.777	P < 0.05	*
Week 7	299.3	7.472	P<0.001	***
Rapamycin vs Combination
Row Factor	Rapamycin	Combination	Difference	95% CI of diff.
Week 0	39.71	40.33	0.6224	-124.9 to 126.2
Week 3	75.46	69.96	-5.498	-131.1 to 120.1
Week 5	102.9	106.7	3.783	-121.8 to 129.3
Week 7	221	142	-79	-204.6 to 46.57
Row Factor	Difference	t	P value	Summary
Week 0	0.6224	0.01554	P > 0.05	ns
Week 3	-5.498	0.1373	P > 0.05	ns
Week 5	3.783	0.09445	P > 0.05	ns
Week 7	-79	1.972	P > 0.05	ns
KCC009 vs Combination
Row Factor	KCC009	Combination	Difference	95% CI of diff.
Week 0	36	40.33	4.326	-121.2 to 129.9
Week 3	110.1	69.96	-40.15	-165.7 to 85.41
Week 5	214.1	106.7	-107.4	-233.0 to 18.13
Week 7	520.3	142	-378.3	-503.8 to -252.7
Row Factor	Difference	t	P value	Summary
Week 0	4.326	0.108	P > 0.05	ns
Week 3	-40.15	1.002	P > 0.05	ns
Week 5	-107.4	2.682	P < 0.05	*
Week 7	-378.3	9.444	P<0.001	***
