# Supplementary material for: Expression of concern: Compensatory increase of transglutaminase 2 is responsible for resistance to mTOR inhibitor treatment
Source: PLoS One. 2020 Jan 15;15(1):e0227851. doi: 10.1371/journal.pone.0227851 (PMC6961868; doi:10.1371/journal.pone.0227851)
Supplement: S3 File — Original image files for panel E and H, individual-level quantitative data to support all graphs, and information as to time points at which results in panel A,C,E,G and H were collected. All tumor samples were collected at week 4. The authors noted that the new tumor cell line grew faster compared with the one used for experiments reported in the original Fig 6. At Week 4, all tumors almost reached the limitation which allowed in the animal facility. (ZIP) [file pone.0227851.s003.zip]

Archive with 20 entries (15 files):
- Original data for editor/
- Original data for editor/Panel B,C,D,F,G original quantitive data/
- Original data for editor/Panel B,C,D,F,G original quantitive data/Tumor Volume and weight-Compounds for panel B,C,D.xlsx
- Original data for editor/Panel B,C,D,F,G original quantitive data/Tumor volume and weight-TGM2shRNA for panel F and G.xlsx
- Original data for editor/Panel E and H original images/
- Original data for editor/Panel E and H original images/PCNA/
- Original data for editor/Panel E and H original images/PCNA/Com-zoom used for new Figure 6.tif
- Original data for editor/Panel E and H original images/PCNA/Com.tif
- Original data for editor/Panel E and H original images/PCNA/Control-zoom  used for new Figure 6.tif
- Original data for editor/Panel E and H original images/PCNA/Control.tif
- Original data for editor/Panel E and H original images/PCNA/KCC009-zoom  used for new Figure 6.tif
- Original data for editor/Panel E and H original images/PCNA/KCC009.tif
- Original data for editor/Panel E and H original images/PCNA/Rapa-zoom  used for new Figure 6.tif
- Original data for editor/Panel E and H original images/PCNA/Rapamycin.tif
- Original data for editor/Panel E and H original images/TGM2/
- Original data for editor/Panel E and H original images/TGM2/Rapamycin.tif
- Original data for editor/Panel E and H original images/TGM2/TGM shRNA+Rapamycin.tif
- Original data for editor/Panel E and H original images/TGM2/TGM shRNA.tif
- Original data for editor/Panel E and H original images/TGM2/Vehicle.tif
- Original data for editor/Time point for  panels A, C, E, G, and H were collected .xlsx
