# Supplementary material for: Expression of concern: Compensatory increase of transglutaminase 2 is responsible for resistance to mTOR inhibitor treatment
Source: PLoS One. 2020 Jan 15;15(1):e0227851. doi: 10.1371/journal.pone.0227851 (PMC6961868; doi:10.1371/journal.pone.0227851)
Supplement: S3 File — Original image files for panel E and H, individual-level quantitative data to support all graphs, and information as to time points at which results in panel A,C,E,G and H were collected. All tumor samples were collected at week 4. The authors noted that the new tumor cell line grew faster compared with the one used for experiments reported in the original Fig 6. At Week 4, all tumors almost reached the limitation which allowed in the animal facility. (ZIP) [file pone.0227851.s003.zip › Original data for editor/Panel B,C,D,F,G original quantitive data/Tumor Volume and weight-Compounds for panel B,C,D.xlsx]

## Sheet: Tumor Volume
		Day 0								Day 3								Day 7								Day 10								Day 14								Day 17
			Left			Right					Left			Right					Left			Right					Left			Right					Left			Right					Left			Right
		Weight	L	W	volume	L	W	volume		Weight	L	W	volume	L	W	volume		Weight	L	W	volume	L	W	volume		Weight	L	W	volume	L	W	volume		Weight	L	W	volume	L	W	volume		Weight	L	W	volume	L	W	volume
Control	1	19.8	3.68	2.95	16.0126	3.65	3.56	23.1293	1	19.7	4.54	3.68	30.7412	4.82	3.56	30.5434	1	19.8	5.68	4.77	64.6182	5.66	4.56	58.8459	1	19.7	6.16	5.14	81.3724	6.24	5.62	98.5433	1	20.1	6.97	6.25	136.133	7.87	6.25	153.711	1	20.2	8.78	6.99	214.496	8.78	7.45	243.656	1
	2	18.9	4.54	2.55	14.7607	4.56	3.25	24.0825	2	18.6	5.05	3.02	23.029	5.98	4.58	62.7194	2	18.9	5.98	3.66	40.0528	6.91	5.68	111.467	2	19.2	7.21	4.55	74.6325	7.14	5.78	119.268	2	19.1	7.98	5.98	142.684	7.48	6.12	140.079	2	19.3	10.25	6.78	235.588	8.98	7.01	220.639	2
	3	19.9	4.87	3.65	32.4403	7.25	3.98	57.4215	3	20.4	5.89	4.25	53.1941	8.75	4.69	96.2329	3	20.5	6.64	5.64	105.608	9.87	5.98	176.478	3	20.1	7.56	5.89	131.136	10.25	6.54	219.204	3	20.3	8.79	6.25	171.68	10.98	6.98	267.475	3	20.4	11.45	7.14	291.858	11.45	7.47	319.46	3
	4	20.4	5.08	3.54	31.8303	6.25	3.55	39.3828	4	20.5	5.98	4.24	53.753	7.55	4.25	68.1859	4	20.4	6.89	4.72	76.7491	8.56	5.66	137.112	4	20.5	7.78	5.14	102.772	10.21	5.87	175.902	4	20.7	8.78	6.47	183.769	10.54	6.45	219.245	4	20.8	9.58	7.99	305.794	11.24	7.77	339.296	4
	5	22.5	4.98	4.02	40.2394	4.56	2.95	19.8417	5	21.9	5.88	5.39	85.4132	5.69	3.65	37.9025	5	22.1	6.36	5.87	109.573	6.58	4.75	74.2306	5	21.9	7.48	6.12	140.079	8.44	5.46	125.805	5	22.4	10.2	7.45	283.063	9.87	6.09	183.03	5	22.5	12.54	8.47	449.815	10.95	8.02	352.154	5
Rapamycin	1	20.4	3.98	2.99	17.7908	3.26	2.56	10.6824	1	19.8	4.56	2.58	15.1766	3.72	2.62	12.7678	1	20.5	5.64	3.01	25.5495	3.9	2.56	12.7795	1	20.6	5.78	3.53	36.012	4.37	3.14	21.5432	1	20.5	6.58	4.25	59.4256	5.41	4.02	43.7139	1	20.6	6.98	5.46	104.042	6.45	4.58	67.6489	1
	2	19.8	3.52	2.56	11.5343	4.55	3.56	28.8324	2	19.7	3.56	2.55	11.5744	4.25	3.55	26.7803	2	20.6	4.41	2.8	17.2872	4.58	3.11	22.1491	2	19.9	4.46	2.94	19.2752	3.78	3.06	17.6972	2	19.8	3.47	2.45	10.4143	5.68	4.55	58.7951	2	20	3.78	2.97	16.6715	5.78	5.84	98.5652	2
	3	20.6	6.89	2.87	28.3761	2.59	2.46	7.83682	3	20.5	5.69	2.65	19.979	2.25	3.02	10.2605	3	20.1	5.41	2.69	19.5737	3.02	3.55	19.0298	3	20.7	5.87	4.48	58.9066	3.14	3.65	20.9163	3	20.6	6.87	4.79	78.813	4.12	4.14	35.3076	3	20.7	6.02	5.04	76.4588	5.55	4.77	63.1393	3
	4	21.1	4.87	2.64	16.971	5.62	3.65	37.4362	4	21.4	5.87	2.54	18.9354	4.56	3.65	30.3753	4	21.4	5.87	3.22	30.4313	4.25	3.48	25.7346	4	21.4	6.54	3.45	38.9212	4.98	4.22	44.3429	4	21.4	7.12	4.11	60.1359	5.87	5.06	75.1466	4	21.5	7.14	5.01	89.6074	5.98	5.98	106.924	4
	5	20.6	6.85	3.68	46.3827	4.77	3.54	29.8879	5	20.7	7.58	2.95	32.9825	3.56	3.25	18.8012	5	20.7	6.89	3.05	32.0471	4.56	3.77	32.4054	5	20.6	7.12	4.5	72.09	4.55	3.98	36.0369	5	20.6	7.45	5.48	111.863	6.02	4.25	54.3681	5	20.7	6.99	5.49	105.34	6.15	5.51	93.3573	5
KCC009	1	19.8	4.89	3.56	30.987	4.25	3.98	33.6608	1	20.1	5.68	3.56	35.993	4.58	4.74	51.4508	1	20.4	6.89	4.25	62.2253	5.68	5.68	91.6252	1	19.9	7.94	5.96	141.021	6.57	6.25	128.32	1	19.7	8.79	6.68	196.115	7.45	7.14	189.899	1	19.8	10.45	8.55	381.961	8.78	8.14	290.88	1
	2	18.7	5.25	2.99	23.4678	4.66	3.65	31.0414	2	18.9	5.41	3.68	36.6322	5.62	3.65	37.4362	2	19.5	7.48	5.22	101.909	6.89	4.78	78.7127	2	18.9	7.48	5.64	118.968	7.14	5.48	107.209	2	18.9	8.99	6.1	167.259	8.45	6.98	205.844	2	19	9.87	6.78	226.854	10.45	7.89	325.267	2
	3	20.4	4.88	3.57	31.0976	3.22	3.02	14.6838	3	20.5	6.3	4.25	56.8969	3.99	3.89	30.1885	3	20.4	7.44	5.66	119.172	5.04	4.14	43.1918	3	20.7	8.47	6.22	163.845	5.64	4.98	69.9371	3	20.5	10.45	6.98	254.564	6.98	6.48	146.546	3	20.6	11.45	7.45	317.752	8.98	7.45	249.206	3
	4	20.5	3.68	3.11	17.7967	2.98	2.45	8.94373	4	20.6	4.02	4.01	32.321	3.78	3.24	19.8405	4	20.7	5.07	5.01	63.6288	4.87	4.56	50.6324	4	20.1	6.01	5.26	83.1411	5.26	5.11	68.6748	4	20.5	8.45	7.45	234.498	7.44	6.14	140.243	4	20.4	9.87	8.05	319.8	8.14	7.98	259.179	4
	5	19.9	7.56	5.26	104.584	3.66	2.99	16.3604	5	20.1	8.25	5.98	147.512	4.58	3.22	23.7436	5	19.7	9.07	6.25	177.148	5.77	4.89	68.9864	5	20	10.28	7.14	262.035	6.25	5.04	79.38	5	20.1	11.24	7.45	311.924	7.11	6.02	128.835	5	20.3	12.87	8.17	429.529	9.45	7.09	237.517	5
Combination	1	20.4	5.69	4.56	59.1578	4.87	3.65	32.4403	1	19.9	5.68	3.56	35.993	4.57	3.22	23.6918	1	20.3	5.48	3.55	34.5309	4.51	2.89	18.834	1	20.3	4.25	3.56	26.9314	4.21	2.89	17.5812	1	20.5	4.2	3.55	26.4652	4.56	2.77	17.4942	1	20.6	3.98	3.56	25.2205	4.75	2.65	16.6784	1
	2	21.4	4.56	2.56	14.9422	5.26	3.55	33.1446	2	21.5	4.25	2.55	13.8178	4.26	3.04	19.6846	2	21.5	4.84	2.89	20.2121	4.26	3.25	22.4981	2	21.1	4.15	2.47	12.6594	4.78	3.22	24.7805	2	21.5	4.12	2.45	12.3652	4.44	3.45	26.4236	2	21.1	3.56	2.87	14.6617	3.56	3.48	21.5565	2
	3	20.6	6.58	3.65	43.831	2.58	1.98	5.05732	3	20.4	5.26	2.98	23.3555	2.55	2	5.1	3	20.7	5.14	3.05	23.9074	2.68	2.44	7.97782	3	20.5	4.15	3	18.675	2.64	2.44	7.85875	3	20.6	3.98	2.98	17.672	3.25	3.02	14.8206	3	20.5	3.58	2.54	11.5484	3.52	3.25	18.59	3
	4	18.9	2.58	2.04	5.36846	3.56	2.56	11.6654	4	18.9	2.51	2.1	5.53455	2.48	2.14	5.6787	4	19.4	2.54	2.45	7.62318	2.88	2.15	6.6564	4	19.4	2.56	2.23	6.36531	2.87	2.17	6.75727	4	19.1	2.56	3.02	11.6741	3.02	2.98	13.4094	4	19.5	2.45	2.41	7.11492	3.26	3.25	17.2169	4
	5	19.7	3.69	3.44	21.833	4.78	2.77	18.3382	5	19.8	2.69	3.22	13.9455	3.66	2.51	11.5292	5	19.5	2.84	3.27	15.1839	3.57	2.65	12.5352	5	19.8	2.84	3.22	14.7231	3.56	2.54	11.4838	5	20.1	3.45	3.11	16.6844	3.98	2.87	16.3914	5	20.3	3.04	3.02	13.863	4.58	2.84	18.4702	5
					Time (Days)
					0	3	7	10	14	17	21	24	28
				Control	16.0126	30.7412	64.6182	81.3724	136.133	214.496	367.416	579.573	722.993
					14.7607	23.029	40.0528	74.6325	142.684	235.588	312.202	519.601	1067.33
					32.4403	53.1941	105.608	131.136	171.68	291.858	517.239	697.277	951.222
					31.8303	53.753	76.7491	102.772	183.769	305.794	442.716	542.066	788.561
					40.2394	85.4132	109.573	140.079	283.063	449.815	549.589	822.084	1180.14
					23.1293	30.5434	58.8459	98.5433	153.711	243.656	394.693	628.398	747.635
					24.0825	62.7194	111.467	119.268	140.079	220.639	320.274	413.799	775.195
					57.4215	96.2329	176.478	219.204	267.475	319.46	402.394	764.855	1080.2
					39.3828	68.1859	137.112	175.902	219.245	339.296	500.294	708.662	883.195
					19.8417	37.9025	74.2306	125.805	183.03	352.154	535.716	470.142	841.349
				Average	29.9141	54.1715	95.4734	126.872	188.087	297.276	434.253	614.646	903.783
				SEM	4.17313	7.7155	12.9184	13.8898	16.618	23.105	27.8591	41.9261	50.2988
				Rapa	17.7908	15.1766	25.5495	36.012	59.4256	104.042	121.025	135.72	171.292
					11.5343	11.5744	17.2872	19.2752	10.4143	16.6715	17.2376	10.5546	100.97
					28.3761	19.979	19.5737	58.9066	78.813	76.4588	77.7681	110.394	124.947
					16.971	18.9354	30.4313	38.9212	60.1359	89.6074	99.0872	98.7733	107.528
					46.3827	32.9825	32.0471	72.09	111.863	105.34	124.016	115.097	63.2444
					10.6824	12.7678	12.7795	21.5432	43.7139	67.6489	90.0465	84.9414	93.5854
					28.8324	26.7803	22.1491	17.6972	58.7951	98.5652	73.2625	87.8761	85.5137
					7.83682	10.2605	19.0298	20.9163	35.3076	63.1393	85.805	83.2463	240.211
					37.4362	30.3753	25.7346	44.3429	75.1466	106.924	99.405	98.3503	98.8
					29.8879	18.8012	32.4054	36.0369	54.3681	93.3573	77.5415	106.012	107.46
				Average	23.5731	19.7633	23.6987	36.5742	58.7983	82.1754	86.5195	93.0966	119.355
				SEM	3.99837	2.50687	2.10806	5.72836	8.58028	8.80212	9.46719	10.4513	16.1019
				KCC009	30.987	35.993	62.2253	141.021	196.115	381.961	432.699	585.755	661.826
					23.4678	36.6322	101.909	118.968	167.259	226.854	289.051	412.466	686.37
					31.0976	56.8969	119.172	163.845	254.564	317.752	447.694	543.095	793.166
					17.7967	32.321	63.6288	83.1411	234.498	319.8	480.969	577.659	970.002
					104.584	147.512	177.148	262.035	311.924	429.529	663.954	821.002	855.014
					33.6608	51.4508	91.6252	128.32	189.899	290.88	376.962	468.849	492.32
					31.0414	37.4362	78.7127	107.209	205.844	325.267	460.639	741.741	1299.51
					14.6838	30.1885	43.1918	69.9371	146.546	249.206	479.875	623.761	624.553
					8.94373	19.8405	50.6324	68.6748	140.243	259.179	323.279	428.14	722.095
					16.3604	23.7436	68.9864	79.38	128.835	237.517	459.061	555.462	697.488
				Average	31.2623	47.2014	85.7233	122.253	197.573	303.795	441.418	575.793	780.234
				SEM	8.57582	11.6984	12.5539	18.5204	18.059	20.6239	32.4361	41.0239	70.8366
				Combination	59.1578	35.993	34.5309	26.9314	26.4652	25.2205	25.3765	28.3769	30.6486
					14.9422	13.8178	20.2121	12.6594	12.3652	14.6617	12.8565	10.8596	14.1043
					43.831	23.3555	23.9074	18.675	17.672	11.5484	14.1671	14.3646	15.2161
					5.36846	5.53455	7.62318	6.36531	11.6741	7.11492	7.47622	12.1259	9.8413
					21.833	13.9455	15.1839	14.7231	16.6844	13.863	15.5721	17.8687	17.648
					32.4403	23.6918	18.834	17.5812	17.4942	16.6784	24.4656	44.9756	74.9112
					33.1446	19.6846	22.4981	24.7805	26.4236	21.5565	25.2928	22.4248	23.918
					5.05732	5.1	7.97782	7.85875	14.8206	18.59	18.9171	14.8663	14.0891
					11.6654	5.6787	6.6564	6.75727	13.4094	17.2169	21.9746	17.5538	15.4442
					18.3382	11.5292	12.5352	11.4838	16.3914	18.4702	21.2194	19.6368	14.5717
				Average	24.5778	15.8331	16.9959	14.7816	17.34	16.492	18.7318	20.3053	23.0392
				SEM	5.5355	3.14487	2.78588	2.28309	1.65292	1.61018	1.91149	3.18542	6.05819
[truncated: 23 more columns]

## Sheet: Tumor weight
		Tumor(g)	Control	Rapa	KCC009	Combination
			0.9	0.29	1.75	0.04
			1.45	0.54	1.84	0.23
			1.64	0.33	1.04	0.08
			1.15	0.46	1.68	0.19
			2.1	0.13	1.16	0.08
			1.24	0.27	1.46	0.1
			1.29	0.29	1.08	0.03
			1.21	0.06	1.54	0.03
			1.29	0.47	1.07	0.16
			1.03	0.31	1.08	0.17
		Average	1.33	0.315	1.37	0.111
		SEM	0.107311	0.0469574	0.100532	0.0227279

## Sheet: Body weight
			Time (Days)
			0	3	7	10	14	17	21	24	28
	Control	1	19.8	19.7	19.8	19.7	20.1	20.2	20.1	20.2	20.3
		2	18.9	18.6	18.9	19.2	19.1	19.3	19.7	20.1	20.4
		3	19.9	20.4	20.5	20.1	20.3	20.4	20.6	20.6	20.2
		4	20.4	20.5	20.4	20.5	20.7	20.8	20.7	20.5	20.6
		5	22.5	21.9	22.1	21.9	22.4	22.5	22.4	22.1	22.1
	Rapamycin	1	20.4	19.8	20.5	20.6	20.5	20.6	20.7	20.8	20.9
		2	19.8	19.7	20.6	19.9	19.8	20	20.1	20.2	20.3
		3	20.6	20.5	20.1	20.7	20.6	20.7	20.6	20.6	20.4
		4	21.1	21.4	21.4	21.4	21.4	21.5	21.7	21.8	21.7
		5	20.6	20.7	20.7	20.6	20.6	20.7	20.8	20.6	20.5
	KCC009	1	19.8	20.1	20.4	19.9	19.7	19.8	20.2	20.1	20.3
		2	18.7	18.9	19.5	18.9	18.9	19	19.1	19.4	19.6
		3	20.4	20.5	20.4	20.7	20.5	20.6	20.7	20.3	20.4
		4	20.5	20.6	20.7	20.1	20.5	20.4	20.5	20.7	20.8
		5	19.9	20.1	19.7	20	20.1	20.3	20.4	20.5	20.1
	Combination	1	20.4	19.9	20.3	20.3	20.5	20.6	20.7	20.7	20.6
		2	21.4	21.5	21.5	21.1	21.5	21.1	21.2	21	21.7
		3	20.6	20.4	20.7	20.5	20.6	20.5	20.6	20.5	20.8
		4	18.9	18.9	19.4	19.4	19.1	19.5	19.6	20.1	20.4
		5	19.7	19.8	19.5	19.8	20.1	20.3	20.5	20.2	20.6
