# Supplementary material for: Expression of concern: Compensatory increase of transglutaminase 2 is responsible for resistance to mTOR inhibitor treatment
Source: PLoS One. 2020 Jan 15;15(1):e0227851. doi: 10.1371/journal.pone.0227851 (PMC6961868; doi:10.1371/journal.pone.0227851)
Supplement: S3 File — Original image files for panel E and H, individual-level quantitative data to support all graphs, and information as to time points at which results in panel A,C,E,G and H were collected. All tumor samples were collected at week 4. The authors noted that the new tumor cell line grew faster compared with the one used for experiments reported in the original Fig 6. At Week 4, all tumors almost reached the limitation which allowed in the animal facility. (ZIP) [file pone.0227851.s003.zip › Original data for editor/Panel B,C,D,F,G original quantitive data/Tumor volume and weight-TGM2shRNA for panel F and G.xlsx]

## Sheet: Tumor Volume
		Day 0								Day 3								Day 7								Day 10								Day 14								Day 17
			Left			Right					Left			Right					Left			Right					Left			Right					Left			Right					Left			Right
		Weight	L	W	volume	L	W	volume		Weight	L	W	volume	L	W	volume		Weight	L	W	volume	L	W	volume		Weight	L	W	volume	L	W	volume		Weight	L	W	volume	L	W	volume		Weight	L	W	volume	L	W	volume
Control	1	19.5	2.56	2.11	5.69869	4.25	3.26	22.5836	1	18.89	3.56	3.15	17.6621	4.56	3.66	30.542	1	18.95	4.69	3.56	29.7196	5.69	4.26	51.6299	1	19.35	6.26	3.95	48.8358	7.45	5.26	103.062	1	19.44	7.44	5.26	102.923	9.65	5.95	170.817	1	21.2	9.69	6.45	201.564	10.96	6.95	264.698	1
	2	19.6	2.48	2.41	7.20204	3.56	2.47	10.8596	2	19.77	3.48	2.96	15.2452	4.16	3.02	18.9704	2	19.42	4.77	3.18	24.1181	4.88	3.95	38.0701	2	18.97	5.98	4.56	62.1729	6.39	5.36	91.7911	2	19.49	6.95	5.22	94.6882	7.47	5.36	107.305	2	18.89	7.88	6.36	159.371	8.95	5.87	154.195	2
	3	20.4	3.65	2.36	10.1645	2	2	4	3	20.62	4.25	3.44	25.1464	2.77	2.55	9.00596	3	20.08	5.69	4.06	46.8958	3.19	3.07	15.0327	3	20.27	6.48	4.78	74.0288	5.88	4.69	64.6685	3	20.9	7.45	5.69	120.601	7.89	5.66	126.38	3	18.98	8.69	5.15	115.24	8.36	6.02	151.485	3
	4	20.2	3.25	2.31	8.67116	3.71	2.36	10.3316	4	20.94	4.16	2.66	14.7172	4.01	3.14	19.7685	4	19.81	4.05	3.11	19.586	5.77	4.16	49.9267	4	20.6	5.22	3.68	35.3457	7.17	4.44	70.6733	4	19.42	6.99	5.41	102.292	9.63	4.85	113.261	4	18.17	8.95	6.98	218.024	11.52	6.95	278.222	4
	5	20.3	2	1	1	2.14	2.09	4.67387	5	21.14	2.99	2.37	8.39727	3.09	2.58	10.2841	5	20.25	3.98	2.84	16.0505	4.16	3.15	20.6388	5	21.04	4.12	3.45	24.5192	6.78	5.22	92.3721	5	20.89	6.36	4.85	74.8015	7.89	6.14	148.725	5	19.9	8.96	7.14	228.389	8.73	6.36	176.563	5
Rapamycin	1	19.6	3.68	2.68	13.2156	3.62	2	7.24	1	19.68	2.56	1.56	3.11501	2.55	2.05	5.35819	1	21.08	2.15	1.96	4.12972	2.48	2.36	6.9063	1	19.16	2.36	2.11	5.25348	2.36	2.33	6.4061	1	20.21	3.26	3.02	14.8663	3.69	3.05	17.1631	1	18.88	4.69	3.65	31.2413	3.95	3.02	18.0128	1
	2	19.8	3.48	2.41	10.1061	4.59	2.15	10.6086	2	20.22	2.47	1.77	3.86913	2.15	1.65	2.92669	2	18.71	2.45	2.14	5.61001	2.36	2.03	4.86266	2	19.28	2.44	2.15	5.63945	2.17	2.06	4.60431	2	19.53	3.45	2.69	12.4823	4.02	2.52	12.7643	2	19.74	5.26	3.48	31.8504	4.58	3.16	22.867	2
	3	20.4	2.91	2.36	8.10377	3.11	2.09	6.7924	3	20.53	2.48	2.03	5.10992	1	1	0.5	3	20.15	1.95	1.63	2.59048	1.96	1.44	2.03213	3	18.71	2.69	2.44	8.00759	2.55	2.17	6.00385	3	20.23	2.63	2.78	10.1628	4.06	3.81	29.4677	3	20.91	4.15	3.11	20.0696	4.69	3.58	30.0545	3
	4	20.8	2.64	2.44	7.85875	2.19	2	4.38	4	20.36	2.15	1.55	2.58269	2.03	1	1.015	4	20.36	2.06	1.78	3.26345	2.78	1.96	5.33982	4	19.58	2.58	2.36	7.18478	2.47	2.44	7.3527	4	20.12	3.95	3.06	18.4931	2.85	2.36	7.93668	4	19.37	3.96	3.69	26.9599	5.02	3.25	26.5119	4
	5	21	2.67	2.33	7.24758	2	2	4	5	21.79	2.77	2.09	6.04982	2.55	1	1.275	5	20.29	2.49	2.06	5.28328	2.44	1.25	1.90625	5	21.77	2.36	2.59	7.91556	2.63	2.39	7.51141	5	21.17	2.78	2.88	11.5292	4.89	2.95	21.2776	5	20.63	3.87	3.05	18.0003	4.88	3.66	32.6853	5
TGM2 shRNA	1	18.6	3.69	2.11	8.21412	3.15	2.97	13.8929	1	18.91	4.58	3.05	21.3027	3.56	2.69	12.8803	1	17.98	5.67	3.15	28.1303	4.89	3.56	30.987	1	18.76	6.89	4.26	62.5185	6.24	4.33	58.4966	1	20.14	7.89	5.63	125.044	8.96	5.95	158.603	1	19.16	8.59	6.32	171.553	9.58	6.96	232.035	1
	2	19.7	3.45	2.09	7.53497	3.45	2.55	11.2168	2	20.27	4.12	3.15	20.4403	3.98	3.14	19.6206	2	18.5	4.78	3.47	28.7778	5.68	3.78	40.5791	2	19.62	6.18	4.78	70.6016	7.47	5.02	94.1235	2	20.63	8.58	5.85	146.815	9.63	5.36	138.333	2	20.39	9.63	5.96	171.037	10.65	5.87	183.483	2
	3	20.6	3.19	2.45	9.57399	3.19	2.96	13.9748	3	21.34	3.56	2.44	10.5974	4.17	3	18.765	3	19.82	4.16	3.29	22.5141	4.78	3.77	33.9688	3	19.95	5.78	4.26	52.4466	6.36	3.99	50.6259	3	19.34	8.48	4.96	104.311	7.15	6.63	157.146	3	20.49	10.25	6.66	227.322	8.48	6.01	153.149	3
	4	20.6	2.87	2.66	10.1535	2.94	2.47	8.96832	4	21	3.06	2.6	10.3428	3.65	2.68	13.1079	4	21.33	4.07	2.85	16.5293	4.62	2.96	20.2393	4	21.21	5.26	4.99	65.4873	5.62	4.15	48.3952	4	21.92	7.96	5.62	125.706	6.96	5.91	121.55	4	20.87	8.78	7.15	224.428	7.69	6.08	142.136	4
	5	20.8	2	2	4	2.65	2.17	6.23929	5	19.88	2.77	2.11	6.16616	4.78	3.19	24.3209	5	19.26	3.55	2.94	15.3424	5.99	4.56	62.2768	5	19.87	4.98	3.68	33.7206	8.01	4.88	95.3767	5	20.01	6.48	4.05	53.1441	10.64	5.03	134.601	5	19.63	7.84	5.02	98.7856	11.25	7.99	359.101	5
Combination	1	20.4	2.93	2.46	8.86559	3.48	2.15	8.04315	1	21.18	2.15	1.2	1.548	1.54	1.15	1.01832	1	20.57	1.96	1	0.98	2.69	1.65	3.66176	1	21.28	2.75	2.15	6.35594	2.36	1.78	3.73871	1	20.13	2.15	1.85	3.67919	2.69	2.66	9.51668	1	20.97	2.96	2.58	9.85147	3.08	2.69	11.1436	1
	2	19.8	2.68	2.48	8.24154	3.15	2	6.3	2	20.48	1.95	1.5	2.19375	1.98	1.69	2.82754	2	19.94	1.25	1.2	0.9	1.85	1.36	1.71088	2	19.87	2.14	2.06	4.54065	2.44	1.69	3.48444	2	19.77	2.63	2.54	8.48385	2.92	2.45	8.76365	2	19.36	2.87	2.69	10.3838	3.19	2.48	9.80989	2
	3	20.4	4.45	3.08	21.1072	3.66	2.04	7.61573	3	20.39	2.68	1.6	3.4304	2.65	2.01	5.35313	3	20.56	1.45	1.4	1.421	2.63	1.85	4.50059	3	19.83	1.92	2.17	4.52054	2.55	2.48	7.84176	3	20.37	2.84	2.36	7.90883	3.15	1.86	5.44887	3	20.03	3.06	2.88	12.6904	2.96	2.59	9.92799	3
	4	20.1	3.65	2.78	14.1043	3.54	2.99	15.824	4	20.17	1.47	1.44	1.5241	1.78	1	0.89	4	19.42	1.78	1.6	2.2784	2.05	1.62	2.69001	4	21.18	1.87	2.36	5.20758	2.92	2.03	6.01651	4	19.37	2.96	2.58	9.85147	2.17	1.77	3.3992	4	20.86	2.47	2.63	8.54237	2.36	2.18	5.60783	4
	5	18.9	2.87	2	5.74	2.78	2.77	10.6653	5	19.02	2.03	1.25	1.58594	2.07	1.26	1.64317	5	19.48	2.33	2.11	5.1867	2.11	1.48	2.31087	5	19.19	2.36	1.12	1.48019	2.36	1.65	3.21255	5	19.47	2.65	1.77	4.15109	3.02	1.91	5.50863	5	20.04	2.56	1.99	5.06893	2.68	2.69	9.69637	5
					Time (Days)
					0	3	7	10	14	17	21	24	28
				Control	5.69869	17.6621	29.7196	48.8358	102.923	201.564	282.328	393.289	590.158
					7.20204	15.2452	24.1181	62.1729	94.6882	159.371	268.188	343.871	753.487
					10.1645	25.1464	46.8958	74.0288	120.601	115.24	227.932	476.884	1332.91
					8.67116	14.7172	19.586	35.3457	102.292	218.024	277.89	441.372	852.821
					1	8.39727	16.0505	24.5192	74.8015	228.389	289.042	744.195	684.669
					22.5836	30.542	51.6299	103.062	170.817	264.698	371.079	722.473	748.453
					10.8596	18.9704	38.0701	91.7911	107.305	154.195	327.905	306.479	727.752
					4	9.00596	15.0327	64.6685	126.38	151.485	401.368	286.663	940.489
					10.3316	19.7685	49.9267	70.6733	113.261	278.222	549.528	699.795	834.562
					4.67387	10.2841	20.6388	92.3721	148.725	176.563	237.917	376.314	529.368
				Average	8.51851	16.9739	31.1668	66.7469	116.179	194.775	323.318	479.134	799.467
				SEM	1.85813	2.24359	4.53538	8.01827	8.69096	16.6669	30.535	56.0442	70.5797
				Rapa	13.2156	3.11501	4.12972	5.25348	14.8663	31.2413	37.4883	57.7097	252.29
					10.1061	3.86913	5.61001	5.63945	12.4823	31.8504	49.3039	62.5905	172.315
					8.10377	5.10992	2.59048	8.00759	10.1628	20.0696	41.3259	41.8699	112.9
					7.85875	2.58269	3.26345	7.18478	18.4931	26.9599	37.507	68.445	161.995
					7.24758	6.04982	5.28328	7.91556	11.5292	18.0003	39.7529	75.6659	210.352
					7.24	5.35819	6.9063	6.4061	17.1631	18.0128	38.2612	82.845	128.531
					10.6086	2.92669	4.86266	4.60431	12.7643	22.867	39.3506	87.6989	126.782
					6.7924	0.5	2.03213	6.00385	29.4677	30.0545	35.0382	85.6128	196.402
					4.38	1.015	5.33982	7.3527	7.93668	26.5119	41.1822	97.4192	123.968
					4	1.275	1.90625	7.51141	21.2776	32.6853	44.7177	113.49	453.902
				Average	7.95528	3.18014	4.19241	6.58792	15.6143	25.8253	40.3928	77.3346	193.944
				SEM	0.882927	0.60648	0.533927	0.373591	1.99588	1.81501	1.29564	6.54809	32.1456
				KCC009	8.21412	21.3027	28.1303	62.5185	125.044	171.553	230.77	588.416	816.264
					7.53497	20.4403	28.7778	70.6016	146.815	171.037	257.595	372.253	968.529
					9.57399	10.5974	22.5141	52.4466	104.311	227.322	353.327	399.713	974.186
					10.1535	10.3428	16.5293	65.4873	125.706	224.428	334.426	689.593	649.808
					4	6.16616	15.3424	33.7206	53.1441	98.7856	179.509	352.812	376.045
					13.8929	12.8803	30.987	58.4966	158.603	232.035	322.883	459.201	709.901
					11.2168	19.6206	40.5791	94.1235	138.333	183.483	419.092	780.823	1300.02
					13.9748	18.765	33.9688	50.6259	157.146	153.149	240.997	475.513	855.209
					8.96832	13.1079	20.2393	48.3952	121.55	142.136	305.446	513.762	778.169
					6.23929	24.3209	62.2768	95.3767	134.601	359.101	435.762	598.034	1034.12
				Average	9.37687	15.7544	29.9345	63.1792	126.525	196.303	307.981	523.012	846.226
				SEM	0.995708	1.86553	4.37543	6.17896	9.71185	22.4238	26.0661	44.4014	78.628
				Combination	8.86559	1.548	0.98	6.35594	3.67919	9.85147	7.4925	27.7873	40.1673
					8.24154	2.19375	0.9	4.54065	8.48385	10.3838	13.0973	20.1463	48.0004
					21.1072	3.4304	1.421	4.52054	7.90883	12.6904	9.12085	11.1742	50.0277
					14.1043	1.5241	2.2784	5.20758	9.85147	8.54237	12.7617	13.6388	41.3259
					5.74	1.58594	5.1867	1.48019	4.15109	5.06893	11.6243	18.5363	26.8438
					8.04315	1.01832	3.66176	3.73871	9.51668	11.1436	9.81819	39.4442	98.7733
					6.3	2.82754	1.71088	3.48444	8.76365	9.80989	31.4928	38.5636	117.652
					7.61573	5.35313	4.50059	7.84176	5.44887	9.92799	8.52851	21.7683	58.93
					15.824	0.89	2.69001	6.01651	3.3992	5.60783	16.7347	27.6407	39.0466
					10.6653	1.64317	2.31087	3.21255	5.50863	9.69637	14.4663	35.6993	58.4647
				Average	10.6507	2.20143	2.56402	4.63989	6.67115	9.27227	13.5137	25.4399	57.9232
				SEM	1.54946	0.428583	0.463174	0.573551	0.79065	0.740004	2.19317	3.19009	9.01317
[truncated: 23 more columns]

## Sheet: Tumor weight
		Tumor(g)	Control	Rapa	KCC009	Combination
			1.36	0.56	1.48	0.23
			1.25	0.65	1.26	0.24
			1.32	0.47	1.76	0.19
			1.15	0.52	1.62	0.25
			1.09	0.36	1.26	0.36
			1.72	0.45	1.41	0.17
			1.25	0.63	1.06	0.26
			1.3	0.41	1.04	0.37
			1.07	0.75	1.17	0.46
			1.56	0.39	1.26	0.29
		Average	1.307	0.519	1.332	0.282
		SEM	0.0642919	0.0402064	0.074174	0.0283941

## Sheet: Body weight
	Time (Days)
	0	3	7	10	14	17	21	24	28
Control	19.5	18.89	18.95	19.35	19.44	21.2	22.57	17.07	17.26
	19.6	19.77	19.42	18.97	19.49	18.89	17.98	18.24	18.53
	20.4	20.62	20.08	20.27	20.9	18.98	19.76	18.1	18.27
	20.2	20.94	19.81	20.6	19.42	18.17	20.39	19.94	19.41
	20.3	21.14	20.25	21.04	20.89	19.9	21.5	19.92	19.28
Rapamycin	19.6	19.68	21.08	19.16	20.21	18.88	18.28	19.89	18.15
	19.8	20.22	18.71	19.28	19.53	19.74	18.94	19.99	19.56
	20.4	20.53	20.15	18.71	20.23	20.91	19.45	19.59	18.57
	20.8	20.36	20.36	19.58	20.12	19.37	19.94	19.85	19.91
	21	21.79	20.29	21.77	21.17	20.63	20.45	20.88	20.75
TGM2 shRNA	18.6	18.91	17.98	18.76	20.14	19.16	19.75	18.1	18.33
	19.7	20.27	18.5	19.62	20.63	20.39	20.05	20.71	20.62
	20.6	21.34	19.82	19.95	19.34	20.49	20.26	19.14	19.97
	20.6	21	21.33	21.21	21.92	20.87	20.47	19.51	18.56
	20.8	19.88	19.26	19.87	20.01	19.63	20.16	19.24	19.36
Combination	20.4	21.18	20.57	21.28	20.13	20.97	20.08	19.48	19.02
	19.8	20.48	19.94	19.87	19.77	19.36	19.9	20.49	19.19
	20.4	20.39	20.56	19.83	20.37	20.03	20.97	20.56	19.94
	20.1	20.17	19.42	21.18	19.37	20.86	20.9	20.93	20.72
	18.9	19.02	19.48	19.19	19.47	20.04	20.13	20.24	20.63
