# Supplementary material for: Expression of concern: Compensatory increase of transglutaminase 2 is responsible for resistance to mTOR inhibitor treatment
Source: PLoS One. 2020 Jan 15;15(1):e0227851. doi: 10.1371/journal.pone.0227851 (PMC6961868; doi:10.1371/journal.pone.0227851)
Supplement: S3 File — Original image files for panel E and H, individual-level quantitative data to support all graphs, and information as to time points at which results in panel A,C,E,G and H were collected. All tumor samples were collected at week 4. The authors noted that the new tumor cell line grew faster compared with the one used for experiments reported in the original Fig 6. At Week 4, all tumors almost reached the limitation which allowed in the animal facility. (ZIP) [file pone.0227851.s003.zip › Original data for editor/Time point for panels A, C, E, G, and H were collected .xlsx]

## Sheet: Sheet1
		Panel	Time point for collection
		A	4 weeks
		C	4 weeks
		E	4 weeks
		G	4 weeks
		H	4 weeks
			These "new" tumor cells grow faster than the cells we used in the original Figure 6.
			The time points that we collected tumor samples for original Figure 6 are Week 6 and Week 9 respectively
