# Supplementary material for: Expression of concern: Compensatory increase of transglutaminase 2 is responsible for resistance to mTOR inhibitor treatment
Source: PLoS One. 2020 Jan 15;15(1):e0227851. doi: 10.1371/journal.pone.0227851 (PMC6961868; doi:10.1371/journal.pone.0227851)
Supplement: S4 File — (ZIP) [file pone.0227851.s004.zip]

Archive with 10 entries (8 files):
- S4-File_Raw Data and New Figure 3_Cell picture/1st version pictures/
- S4-File_Raw Data and New Figure 3_Cell picture/1st version pictures/Combination.jpg
- S4-File_Raw Data and New Figure 3_Cell picture/1st version pictures/Control.jpg
- S4-File_Raw Data and New Figure 3_Cell picture/1st version pictures/Rapamycin.jpg
- S4-File_Raw Data and New Figure 3_Cell picture/1st version pictures/TGM2 shRNA.jpg
- S4-File_Raw Data and New Figure 3_Cell picture/2nd version pictures/
- S4-File_Raw Data and New Figure 3_Cell picture/2nd version pictures/Control.TIF
- S4-File_Raw Data and New Figure 3_Cell picture/2nd version pictures/Rapamycin.TIF
- S4-File_Raw Data and New Figure 3_Cell picture/2nd version pictures/TGM2 shRNA.TIF
- S4-File_Raw Data and New Figure 3_Cell picture/2nd version pictures/TGM2 shRNA+rapamycin .TIF
