# Supplementary material for: Expression of concern: Compensatory increase of transglutaminase 2 is responsible for resistance to mTOR inhibitor treatment
Source: PLoS One. 2020 Jan 15;15(1):e0227851. doi: 10.1371/journal.pone.0227851 (PMC6961868; doi:10.1371/journal.pone.0227851)
Supplement: S5 File — (ZIP) [file pone.0227851.s005.zip]

Archive with 4 entries (4 files):
- S5-File_Raw Data and New Figure 3_Flow/Combination.fcs
- S5-File_Raw Data and New Figure 3_Flow/Control.fcs
- S5-File_Raw Data and New Figure 3_Flow/KCC009.fcs
- S5-File_Raw Data and New Figure 3_Flow/Rapamycin.fcs
