# Supplementary material for: Expression of concern: Compensatory increase of transglutaminase 2 is responsible for resistance to mTOR inhibitor treatment
Source: PLoS One. 2020 Jan 15;15(1):e0227851. doi: 10.1371/journal.pone.0227851 (PMC6961868; doi:10.1371/journal.pone.0227851)
Supplement: S8 File — (ZIP) [file pone.0227851.s008.zip]

Archive with 9 entries (9 files):
- Figure 1B.pzfx
- Figure 1C.gct
- Figure 1E 1F.pzfx
- Figure 2A 2C 2E.pzfx
- Figure 3A.pzfx
- Figure 3C 3D 3E 3F.pzfx
- Figure 4B.pzfx
- Figure S1B S1C S1D.pzfx
- Figure S1F S1G.pzfx
