# Supplementary material for: Expression of concern: Compensatory increase of transglutaminase 2 is responsible for resistance to mTOR inhibitor treatment
Source: PLoS One. 2020 Jan 15;15(1):e0227851. doi: 10.1371/journal.pone.0227851 (PMC6961868; doi:10.1371/journal.pone.0227851)
Supplement: S8 File — (ZIP) [file pone.0227851.s008.zip › Figure 1C.gct]

#1.2
29	25
Gene Symbol	Gene Title	TSC2+/+ p53-/-, biological replicate 1, no treatment	TSC2+/+ p53-/-, biological replicate 2, no treatment	TSC2+/+ p53-/-, biological replicate 3, no treatment	TSC2-/- p53-/-, biological replicate 1, no treatment	TSC2-/- p53-/-, biological replicate 2, no treatment	TSC2-/- p53-/-, biological replicate 3, no treatment	TSC2-/- p53-/-, biological replicate 1, treated, time course 2 hours	TSC2-/- p53-/-, biological replicate 2, treated, time course 2 hours	TSC2-/- p53-/-, biological replicate 1, treated, time course 6 hours	TSC2-/- p53-/-, biological replicate 2, treated, time course 6 hours	TSC2-/- p53-/-, biological replicate 1, treated, time course 12 hours	TSC2-/- p53-/-, biological replicate 2, treated, time course 12 hours	TSC2-/- p53-/-, biological replicate 1, treated, time course 24 hours	TSC2-/- p53-/-, biological replicate 2, treated, time course 24 hours	TSC1-/-, biological replicate 1, no treatment	TSC1-/-, biological replicate 2, no treatment	TSC1-/-, biological replicate 3, no treatment	TSC1-/-, biological replicate 1, treated, time course 2 hours	TSC1-/-, biological replicate 2, treated, time course 2 hours	TSC1-/-, biological replicate 1, treated, time course 6 hours	TSC1-/-, biological replicate 2, treated, time course 6 hours	TCS1-/-, biological replicate 1, treated, time course 12 hours	TSC1-/-, biological replicate 2, treated, time course 12 hours	TSC1-/-, biological replicate 1, treated, time course 24 hours	TSC1-/-, biological replicate 2, treated, time course 24 hours
Crim1	cysteine rich transmembrane BMP regulator 1 (chordin like)	8.330714979	8.118261777	8.32046825	8.627001065	8.566791614	8.460953345	8.740756696	8.743736973	9.567159761	9.257754855	10.01224012	10.10725466	10.58937742	10.46886417	7.581879121	7.506418265	7.906613812	8.099071028	8.196669085	8.769569781	8.647846468	9.402795388	9.482737145	9.703910919	10.15098647
Tgm2	transglutaminase 2, C polypeptide	6.647468076	6.541345546	6.175034826	8.975634515	8.989244415	8.93037667	9.130852055	9.545388782	9.755449695	9.723996951	10.66118695	10.38615783	10.46380579	10.84789125	8.730672918	8.128526357	8.411197024	8.72681065	8.901025353	8.622615459	8.861503997	9.641566121	9.635518159	10.41657927	10.16139753
Npnt	nephronectin	5.640056835	4.972656169	4.947824917	9.969940547	9.827862643	9.687647183	9.87194971	9.859341975	10.35279845	10.55096264	11.46646135	10.84920136	11.26425552	11.60994521	5.497890301	5.428139428	6.07087229	5.80152233	5.272269857	6.019523781	5.78816086	6.24360897	6.744893276	7.312563959	7.380538642
Sdpr	serum deprivation response	9.261502603	9.260084547	9.277505846	9.694640706	9.657986419	9.676396635	9.815624483	9.988026173	10.22383055	10.15346697	10.65764952	10.63701989	10.99930527	11.04387497	9.216758452	8.973450246	9.334508254	9.343920345	9.477667029	9.407774748	9.313858146	10.32755746	10.1954068	10.50798385	10.59799517
Lbp	lipopolysaccharide binding protein	7.828223919	7.843022147	7.996738656	9.791462241	9.714477132	9.659898073	10.20699743	10.16946368	10.78431051	10.71465922	11.28696592	11.43599451	11.06727373	11.02381777	8.279297188	8.536083832	8.434802317	8.739568797	8.622319405	8.793416834	8.722907714	9.473041913	9.552320355	9.664685421	9.572285435
Scara3	scavenger receptor class A, member 3	8.860479563	8.457732681	8.280093148	8.584897202	8.529528656	8.527044129	8.785581702	8.673111025	9.503982287	9.256430349	9.843088878	9.833670311	9.822256374	9.854675449	7.52346598	7.574143898	7.908298468	7.895476149	7.88160343	8.123614153	8.249909223	8.72201144	8.813505322	8.864180233	8.991171984
1200016E24Rik	RIKEN cDNA 1200016E24 gene	9.33228598	9.199867829	9.330789522	10.70189032	10.61238782	10.43703831	10.47445347	10.66915883	11.06613896	11.03371429	11.80212614	11.66122116	11.68407092	11.69010013	10.15328727	10.07172912	10.23121393	10.19024286	10.1568278	10.69713609	10.82598765	11.43013573	11.525187	11.35177515	11.28990013
Vdr	vitamin D receptor	6.428201176	6.695910902	6.583071505	6.958084557	6.874565893	6.880440141	6.996945237	6.597668282	7.977633945	7.578144072	8.182860907	8.159603272	7.970905306	8.042755039	7.111579628	7.157251231	7.162349695	7.249619073	6.956519531	7.577088486	7.645528449	8.035533332	8.08467001	8.384489282	8.150204253
Sema3f	sema domain, immunoglobulin domain (Ig), short basic domain, secreted, (semaphorin) 3F	8.12585959	7.682212584	7.670072572	7.965823227	7.911621798	7.760735433	8.016861501	8.072488682	8.415800743	8.299729859	8.759217738	8.590853261	9.174224098	8.759325213	8.557749472	8.623022961	8.52432215	8.496649374	8.621419054	8.815157363	8.780933498	9.488217358	9.421054792	9.744530233	9.889497682
Cryab	crystallin, alpha B	7.754698679	7.821303866	7.937228182	8.525430519	8.390941414	8.403032128	8.462520896	8.592146502	8.670506586	8.478170916	9.002616477	9.045424793	9.393994526	9.648802999	8.363084549	8.337505768	8.755086494	8.606188785	8.581414624	8.347461745	8.324973045	9.072783687	8.988674309	9.495083438	9.571937326
Mgp	matrix Gla protein	8.171433159	7.775874962	7.816962657	9.416911419	9.334833635	9.555550526	9.59904956	9.448596749	9.782529291	9.710525969	10.23790509	10.30948795	10.57263652	10.43587566	10.87623602	11.11402131	10.97816317	11.3057135	11.25868385	11.59427922	11.73471666	12.10312843	12.22173328	12.12012574	12.12927607
Bicc1	bicaudal C homolog 1 (Drosophila)	5.359587071	5.327965847	4.809443152	9.753144215	9.638198411	9.651148881	9.94612854	9.94520087	10.60759867	10.32194119	11.05856798	10.7812236	10.77157012	10.70366807	7.985418536	8.13254866	7.969754313	8.206710932	8.319505666	8.278479378	8.314931143	8.852856906	8.818798305	8.897946795	8.974498835
H2afv	H2A histone family, member V	6.530079212	6.552087414	6.724335393	6.793645201	6.605782451	6.802513516	7.206974014	7.159071568	8.080478132	7.898251439	8.15906626	7.982055768	7.786446327	7.771778056	6.52739978	6.548278343	6.960397337	6.857586984	6.87475069	7.327564514	7.169062734	7.444286902	7.651010826	7.589296598	7.693496667
Zmat1	zinc finger, matrin type 1	6.968278161	6.802999655	6.729256824	7.036246231	6.756409434	6.711963225	7.141989642	7.562622684	7.509331323	7.229709642	7.690095499	7.732925811	7.800359952	7.910396068	5.751889689	5.987164665	6.317866367	6.352920318	6.427639558	6.329685282	6.458148405	6.728037248	6.952497912	6.97468946	6.965364846
Slc2a6	solute carrier family 2 (facilitated glucose transporter), member 6	8.577045827	8.427916031	8.399457038	7.629021119	7.543661245	7.620575792	7.413873583	7.611540352	6.986993968	6.849424738	6.115498471	6.40391004	6.57147002	6.581511875	8.160427011	8.197797714	8.392840662	8.434725626	8.490577561	7.935889532	7.707416808	7.483264486	7.453467865	7.132629296	7.128680734
Nars	asparaginyl-tRNA synthetase	12.82110005	12.83262512	12.84106689	12.3466304	12.32189106	12.24877562	12.27988371	12.40511126	11.99827827	11.97965168	11.36130448	11.25094385	11.36942345	11.14094091	12.57056586	12.64709725	12.38761725	12.63937596	12.55316217	12.23861789	12.11951451	11.83203537	11.77831095	11.45673862	11.67205134
Mphosph6	M phase phosphoprotein 6	9.951159326	9.905558433	9.99106657	9.893656412	9.7522218	9.928705031	9.49837784	9.601271838	9.232354363	8.961436745	8.961016911	8.826277779	8.840661417	8.765797235	8.976177646	9.007474955	9.308037157	8.535887012	8.591686747	8.145739133	8.171987232	8.592158383	8.570394532	8.086537023	8.346757817
Tars	threonyl-tRNA synthetase	11.42212468	11.39815708	11.33950812	11.14649597	11.14360895	11.17286597	11.13111997	11.20822621	10.74817584	10.58255032	10.20350506	10.22811387	10.17318769	9.994855118	11.57690313	11.56529059	11.43321118	11.53097357	11.59063372	11.14339105	11.105009	10.75454251	10.78488929	10.40344694	10.69798985
Lhfpl2	lipoma HMGIC fusion partner-like 2	8.530048124	8.275301	8.234924245	8.101578851	8.062436932	8.054021785	7.989173815	8.083739926	7.445771191	7.152793585	7.087398769	6.955308737	7.192134579	6.81150104	8.068968541	8.138251022	8.198023072	8.245999279	8.452813412	7.456291612	7.489014266	7.162707433	7.464622417	7.115417557	7.116314986
Chka	choline kinase alpha	8.299315366	8.166327662	8.299697313	8.257703185	8.278016827	8.218751919	7.757337314	8.100735707	7.622017696	7.390447155	7.090599148	7.101754696	7.219283749	7.080676807	8.753505709	8.963067425	9.0975205	8.636649743	8.699035431	8.043461877	8.100735707	7.879668768	7.99098932	7.863405516	8.216428619
Casp3	caspase 3	10.59326223	10.39219574	10.3730108	9.775725523	9.727740038	9.875559754	9.676065214	9.578589286	9.642636289	9.344428202	8.974982572	8.947817935	8.695417976	8.619984016	8.733096167	8.873510407	8.92800317	8.802013304	8.746121267	8.482518823	8.320576839	8.009583693	8.310546502	7.465673911	7.883631786
Elovl6	ELOVL family member 6, elongation of long chain fatty acids (yeast)	9.884867931	9.725205602	9.827207694	9.572435681	9.465557405	9.479848881	9.038618186	9.095877519	8.756789847	8.516780208	8.186745554	8.156503283	8.393980663	8.151881324	10.76930644	10.76201531	10.73814546	10.69854007	10.74960806	9.792403713	9.781279549	9.853681486	9.836166463	9.627595822	9.745389946
Rgs2	regulator of G-protein signaling 2	6.50856816	6.338511557	6.409519431	5.906945601	5.708716256	6.041995856	5.31285513	5.816941978	5.136941283	4.808581158	4.404298297	4.772051357	4.728826175	4.566383595	7.591279597	7.51981336	8.142916427	7.583112562	7.781263007	6.680345095	6.578745631	6.829729535	6.975447567	6.503392397	6.705453862
Ppa1	pyrophosphatase (inorganic) 1	10.69518268	10.77718742	10.77681757	10.48734942	10.48219137	10.60821227	10.44359097	10.43732967	9.870826594	9.701233307	9.124339614	9.330252888	9.355505649	9.121568993	10.57483129	10.63194415	10.58913793	10.47003296	10.34013105	9.661411072	9.762903474	9.467457109	9.558409156	9.35430869	9.464131494
Hspa4l	heat shock protein 4 like	8.440475302	8.161941121	8.203479195	8.179480994	8.11782687	8.021970465	7.961200963	8.270035449	7.918440063	7.786688288	7.271544163	7.066024162	6.652401814	6.77520063	9.018930928	8.984388077	9.086717029	9.196929739	9.47048391	8.821755544	8.665584392	8.540037292	8.758159141	7.730765116	7.771702823
Slc7a5	solute carrier family 7 (cationic amino acid transporter, y+ system), member 5	10.81577871	10.76428725	10.74300883	9.984068211	9.992250039	9.918679772	10.10144059	10.29104291	9.790329496	10.0377329	8.918912667	8.855354451	8.612958998	8.191177489	10.72345102	10.66948211	10.62559724	10.73344797	10.87208555	9.917332646	9.893656412	9.059274042	8.901578829	8.90314061	9.227696293
Lrp8	low density lipoprotein receptor-related protein 8, apolipoprotein e receptor	8.169612463	8.120569465	8.152066003	7.955991363	8.015660137	7.930417467	7.902607579	7.838363821	7.220207547	7.157129024	6.335869011	6.445114712	6.255368168	6.346348215	8.233391233	8.235796289	8.218413688	8.306651338	8.228117455	7.430876225	7.510469029	7.089488452	7.009483423	6.767842446	6.921822486
Shmt2	serine hydroxymethyltransferase 2 (mitochondrial)	11.39364763	11.3853606	11.33069575	11.07866125	11.14907724	11.14227546	11.29807661	11.32244307	10.98383987	10.88288085	9.914021715	10.09403841	9.479252573	9.357545331	11.4262704	11.43662374	11.36350424	11.56008205	11.5927928	11.00123141	10.92023268	10.04697602	10.02435112	9.731244064	10.14273145
Asns	asparagine synthetase	12.19470095	12.40331938	12.41604574	11.1134555	11.19327687	11.15874024	11.32503216	11.40974537	11.05252804	10.97220905	9.943001434	10.02245144	9.229669534	9.176117435	12.0956192	11.94725171	11.84064892	11.97754732	12.02059511	11.49986673	11.57901877	10.64784991	10.67407132	10.00294047	10.17212029
